# Supplementary material for: The Integrated Bioinformatic Approach Reveals the Prognostic Significance of LRP1 Expression in Ovarian Cancer
Source: Int J Mol Sci. 2024 Jul 22;25(14):7996. doi: 10.3390/ijms25147996 (PMC11276689; doi:10.3390/ijms25147996)
Supplement: Supplementary file 1 [file ijms-25-07996-s001.zip]

Archive with 1 entries (1 files):
- ijms-3078802-supplementary.pdf
